# Supplementary material for: Task-Rate-Related Neural Dynamics Using Wireless EEG to Assist Diagnosis and Intervention Planning for Preschoolers with ADHD Exhibiting Heterogeneous Cognitive Proficiency
Source: J Pers Med. 2022 Apr 30;12(5):731. doi: 10.3390/jpm12050731 (PMC9143733; doi:10.3390/jpm12050731)
Supplement: Supplementary file 1 [file jpm-12-00731-s001.zip]

Archive with 1 entries (1 files):
- jpm-1613916-supplementary.pdf
